# Supplementary material for: Single-cell transcriptomic analysis of flowering regulation and vernalization in Chinese cabbage shoot apex
Source: Hortic Res. 2024 Jul 30;11(10):uhae214. doi: 10.1093/hr/uhae214 (PMC11464683; doi:10.1093/hr/uhae214)
Supplement: Web_Material_uhae214 [file web_material_uhae214.zip]

Archive with 1 entries (1 files):
- Supplemental Figures.docx
